# Supplementary material for: Reversed Mirror Therapy (REMIT) after Stroke—A Proof-of-Concept Study
Source: Brain Sci. 2023 May 24;13(6):847. doi: 10.3390/brainsci13060847 (PMC10296617; doi:10.3390/brainsci13060847)
Supplement: Supplementary file 1 [file brainsci-13-00847-s001.zip]

Archive with 23 entries (23 files):
- Brain Sci   suppl mat 01.pdf
- Brain Sci   suppl mat 02.pdf
- suppl mat 01 exercise 1 right.MP4
- suppl mat 01 exercise 10 right.MP4
- suppl mat 01 exercise 11 right.MP4
- suppl mat 01 exercise 12 right.MP4
- suppl mat 01 exercise 13 right.MP4
- suppl mat 01 exercise 14 right.MP4
- suppl mat 01 exercise 15 right.MP4
- suppl mat 01 exercise 16 right.MP4
- suppl mat 01 exercise 17 right.MP4
- suppl mat 01 exercise 18 right.MP4
- suppl mat 01 exercise 19 right.MP4
- suppl mat 01 exercise 2 right.MP4
- suppl mat 01 exercise 3 right.MP4
- suppl mat 01 exercise 4 right.MP4
- suppl mat 01 exercise 5 right.MP4
- suppl mat 01 exercise 6 right.MP4
- suppl mat 01 exercise 7 right.MP4
- suppl mat 01 exercise 8 right.MP4
- suppl mat 01 exercise 9 right.MP4
- suppl mat 01 REMIT exercise 12.mp4
- suppl mat 01 REMIT exercise 13.mp4
